# Supplementary material for: Stability of salivary microRNA measures across an NCAA Division I football season: Implications for microRNA as a biomarker of concussion
Source: PLoS One. 2026 Jan 8;21(1):e0339614. doi: 10.1371/journal.pone.0339614 (PMC12782389; doi:10.1371/journal.pone.0339614)
Supplement: S1 File — All supporting data from pre- and post-season saliva collections. (XLSX) [file pone.0339614.s001.xlsx]

## Sheet: Sheet1
	Sample	Gene	Ct	Mean Ct	Delta Ct				Sample	Gene	Ct	Mean Ct	Delta Ct	Delta Delta Ct	2^-(delta delta ct)
CALIBRATOR	01-01	miR-29c-3p	19.161	19.0373	-5.444				01-99	miR-29c-3p	20.959	21.1477	-4.62367	0.820333	0.566311
			19.067								21.539
			18.884								20.945
		miR-26b-3p	25.382	26.089	1.60767					miR-26b-3p	26.608	26.608	0.836667	-0.771	1.70645
			26.704								Undetermined
			26.181								Undetermined
		miR-192-5p	23.42	23.6653	-0.816					miR-192-5p	23.685	18.0993	-7.672	-6.856	115.841
			23.701								7.649
			23.875								22.964
		miR-27a-5p	25.596	25.688	1.20667					miR-27a-5p	26.643	26.511	0.739667	-0.467	1.38223
			25.729								26.402
			25.739								26.488
		miR-30e-5p	22.182	22.131	-2.35033					miR-30e-5p	26.72	28.6363	2.865	5.21533	0.0269171
			22.314								33.311
			21.897								25.878
		miR-7-1-3p	25.723	25.3607	0.879333					miR-7-1-3p	26.728	20.9303	-4.841	-5.72033	52.722
			25.195								7.643
			25.164								28.42
		miR-361-5p	24.558	24.4813						miR-361-5p	25.837	25.7713
			24.393								25.939
			24.493								25.538
CALIBRATOR	02-01	miR-29c-3p	20.3365	20.3841	-4.34189				02-99	miR-29c-3p	21.9574	22.0892	-3.87482	0.467074	0.72343
			20.3653								22.0264
			20.4504								22.2837
		miR-26b-3p	Undetermined	27.467	2.74104					miR-26b-3p	27.9444	28.6469	2.6829	-0.0581423	1.04112
			Undetermined								31.5411
			27.467								26.4552
		miR-192-5p	23.4554	23.5516	-1.17436					miR-192-5p	24.144	23.9178	-2.04619	-0.871836	1.82999
			23.3558								23.3442
			23.8436								24.2652
		miR-27a-5p	27.9289	27.9688	3.24284					miR-27a-5p	29.3153	29.4086	3.44462	0.201772	0.869482
			28.1198								29.356
			27.8577								29.5546
		miR-30e-5p	Undetermined	19.5292	-5.19678					miR-30e-5p	30.7007	30.0953	4.13128	9.32807	0.00155586
			26.5993								29.4899
			12.4591								Undetermined
		miR-7-1-3p	27.1994	26.7625	2.03651					miR-7-1-3p	27.4975	21.5576	-4.40637	-6.44288	86.9962
			26.3982								28.235
			26.6898								8.94046
		miR-361-5p	24.6215	24.726						miR-361-5p	25.9988	25.964
			24.7529								25.9784
			24.8034								25.9148
CALIBRATOR	03-01	miR-29c-3p	22.2723	22.5138	-4.26436				03-99	miR-29c-3p	20.2285	19.8679	-4.78702	-0.522662	1.4366
			22.6409								19.919
			22.6282								19.4562
		miR-26b-3p	27.6088	30.5769	3.79874					miR-26b-3p	27.783	27.23	2.5751	-1.22363	2.33534
			Undetermined								27.051
			33.545								26.8561
		miR-192-5p	22.8039	23.1304	-3.64779					miR-192-5p	24.3772	24.0087	-0.646192	3.0016	0.124861
			23.2271								23.4951
			23.3601								24.1538
		miR-27a-5p	29.5893	29.459	2.68081					miR-27a-5p	25.7686	25.8823	1.22741	-1.45341	2.73854
			29.5437								25.8853
			29.2439								25.993
		miR-30e-5p	Undetermined	#DIV/0!	#DIV/0!					miR-30e-5p	25.9899	25.3647	0.709798	#DIV/0!	#DIV/0!
			Undetermined								24.5518
			Undetermined								25.5524
		miR-7-1-3p	27.6747	27.3397	0.561581					miR-7-1-3p	26.0839	25.8699	1.21503	0.653447	0.63576
			27.0486								25.8943
			27.2959								25.6316
		miR-361-5p	26.6579	26.7782						miR-361-5p	24.7055	24.6549
			26.755								24.7166
			26.9216								24.5426
CALIBRATOR	04-01	miR-29c-3p	20.5897	20.8671	-4.79365				04-99	miR-29c-3p	23.1134	22.6123	-4.45191	0.341733	0.789093
			20.6695								22.4696
			21.3423								22.254
		miR-26b-3p	27.757	27.6592	1.99839					miR-26b-3p	27.834	27.1538	0.0895433	-1.90885	3.75509
			27.6624								Undetermined
			27.5582								26.4736
		miR-192-5p	22.8947	22.8347	-2.82611					miR-192-5p	23.6169	23.3145	-3.74976	-0.923641	1.8969
			23.1154								23.2065
			22.4939								23.1201
		miR-27a-5p	26.4517	26.4047	0.743951					miR-27a-5p	27.911	27.7886	0.724361	-0.0195891	1.01367
			26.3524								27.6163
			26.4102								27.8385
		miR-30e-5p	31.396	28.7789	3.11814					miR-30e-5p	27.1051	29.421	2.35675	-0.761388	1.69512
			28.6686								31.4238
			26.2722								29.734
		miR-7-1-3p	27.479	27.6303	1.96949					miR-7-1-3p	28.3011	28.8624	1.79813	-0.171361	1.12612
			27.3974								30.2066
			28.0144								28.0794
		miR-361-5p	25.4833	25.6608						miR-361-5p	27.041	27.0642
			25.8133								27.1721
			25.6858								26.9797
CALIBRATOR	05-01	miR-29c-3p	20.4616	20.7897	-4.89149				05-99	miR-29c-3p	21.4567	21.3833	-5.33656	-0.445066	1.36138
			20.6869								21.3931
			21.2206								21.3
		miR-26b-3p	25.6326	24.131	-1.55024					miR-26b-3p	Undetermined	#DIV/0!	#DIV/0!	#DIV/0!	#DIV/0!
			Undetermined								Undetermined
			22.6294								Undetermined
		miR-192-5p	22.1833	22.6895	-2.9917					miR-192-5p	24.3765	24.2592	-2.46061	0.53109	0.692031
			23.1917								23.7105
			22.6936								24.6908
		miR-27a-5p	28.1586	27.95	2.26875					miR-27a-5p	26.99	27.0879	0.368033	-1.90072	3.73399
			27.7829								27.0347
			27.9085								27.2389
		miR-30e-5p	27.9147	27.9147	2.23347					miR-30e-5p	31.1338	25.5602	-1.15961	-3.39308	10.5056
			Undetermined								Undetermined
			Undetermined								19.9867
		miR-7-1-3p	28.5304	27.4506	1.7694					miR-7-1-3p	28.7121	27.9751	1.25525	-0.51415	1.42815
			26.6668								27.7298
			27.1547								27.4834
		miR-361-5p	25.5915	25.6812						miR-361-5p	26.9249	26.7199
			25.7826								26.7289
			25.6696								26.5057
CALIBRATOR	06-01	miR-29c-3p	24.5694	24.5672	-2.43725				06-99	miR-29c-3p	23.0298	23.0097	-3.04788	-0.610631	1.52693
			24.5625								22.9858
			24.5696								23.0136
		miR-26b-3p	29.6357	29.4049	2.40045					miR-26b-3p	27.7382	27.7388	1.68124	-0.719208	1.64628
			29.2396								27.8796
			29.3393								27.5987
		miR-192-5p	25.2268	25.315	-1.68943					miR-192-5p	25.0152	24.9412	-1.11642	0.573009	0.672213
			25.499								24.8705
			25.2192								24.9379
		miR-27a-5p	26.0136	26.0473	-0.95716					miR-27a-5p	26.6474	26.6123	0.554672	1.51183	0.350666
			26.1226								26.5416
			26.0056								26.6479
		miR-30e-5p	26.628	26.7893	-0.21511					miR-30e-5p	27.284	27.1575	1.09986	1.31497	0.401935
			26.908								27.0309
			26.832								Undetermined
		miR-7-1-3p	29.8272	29.7581	2.7537					miR-7-1-3p	27.4014	27.4352	1.37763	-1.37607	2.59561
			29.6917								27.5654
			29.7555								27.3389
		miR-361-5p	26.9865	27.0044						miR-361-5p	26.083	26.0576
			27.0292								26.0552
			26.9976								26.0347
CALIBRATOR	07-01	miR-29c-3p	21.0905	20.9688	-5.31644				07-99	miR-29c-3p	19.9556	19.9844	-4.61571	0.700726	0.615263
			20.9376								19.917
			20.8783								20.0804
		miR-26b-3p	26.0546	26.1077	-0.177522					miR-26b-3p	26.3906	25.9941	1.39403	1.57156	0.336445
			26.0383								26.2038
			26.2303								25.388
		miR-192-5p	22.9661	22.7352	-3.55009					miR-192-5p	22.5963	22.6991	-1.90101	1.64908	0.318843
			22.7037								23.013
			22.5357								22.488
		miR-27a-5p	29.085	29.1791	2.89389					miR-27a-5p	28.1055	28.1489	3.54887	0.654982	0.635084
			29.2224								28.0991
			29.23								28.2422
		miR-30e-5p	24.7362	24.7362	-1.54908					miR-30e-5p	25.9524	25.9201	1.32004	2.86912	0.13687
			Undetermined								Undetermined
			Undetermined								25.8878
		miR-7-1-3p	27.0101	27.0594	0.774152					miR-7-1-3p	26.4086	26.0581	1.45799	0.683834	0.622509
			27.2551								25.904
			26.9131								25.8616
		miR-361-5p	26.4924	26.2853						miR-361-5p	24.5142	24.6001
			26.1996								24.6175
			26.1639								24.6686
CALIBRATOR	08-01	miR-29c-3p	22.2276	22.2954	-3.20784				08-99	miR-29c-3p	31.0626	31.2289	0.663092	3.87093	0.0683491
			22.2779								30.9953
			22.3807								31.6289
		miR-26b-3p	27.0321	27.5341	2.03091					miR-26b-3p	30.1662	30.0677	-0.498159	-2.52907	5.77199
			27.9743								29.9884
			27.596								30.0484
		miR-192-5p	23.6525	23.7858	-1.71745					miR-192-5p	25.6817	25.8433	-4.72252	-3.00507	8.02818
			23.7778								26.0715
			23.927								25.7768
		miR-27a-5p	27.9901	27.9497	2.44653					miR-27a-5p	34.341	34.1889	3.62307	1.17654	0.44241
			27.8999								34.0727
			27.9593								34.153
		miR-30e-5p	26.264	25.9324	0.429134					miR-30e-5p	Undetermined	30.2767	-0.28918	-0.718314	1.64526
			Undetermined								Undetermined
			25.6007								30.2767
		miR-7-1-3p	27.5513	27.3812	1.87796					miR-7-1-3p	31.4575	30.905	0.339118	-1.53884	2.90561
			27.4101								30.8132
			27.1821								30.4441
		miR-361-5p	25.6152	25.5032						miR-361-5p	30.6155	30.5658
			25.4391								30.5422
			25.4553								30.5398
CALIBRATOR	09-01	miR-29c-3p	24.9111	24.7964	-2.26687				09-99	miR-29c-3p	21.6201	21.2688	-4.68029	-2.41342	5.32734
			24.559								21.0384
			24.9191								21.1479
		miR-26b-3p	Undetermined	29.8113	2.74807					miR-26b-3p	Undetermined	27.3921	1.44303	-1.30505	2.47092
			31.55								Undetermined
			28.0726								27.3921
		miR-192-5p	23.5627	23.3738	-3.68945					miR-192-5p	22.9552	23.0219	-2.92724	0.762208	0.589593
			23.2688								22.6121
			23.2899								23.4982
		miR-27a-5p	27.1581	27.0673	0.00404485					miR-27a-5p	27.2117	27.0029	1.05384	1.0498	0.483036
			27.0689								26.7413
			26.9749								27.0559
		miR-30e-5p	28.6204	28.6204	1.55711					miR-30e-5p	29.7416	29.7416	3.79249	2.23538	0.212366
			Undetermined								Undetermined
			Undetermined								Undetermined
		miR-7-1-3p	28.2408	28.1114	1.0482					miR-7-1-3p	27.6088	28.3256	2.37653	1.32832	0.39823
			28.1984								28.9071
			27.8951								28.4609
		miR-361-5p	26.9599	27.0632						miR-361-5p	25.9462	25.9491
			27.0321								25.9497
			27.1977								25.9514
CALIBRATOR	10-01	miR-29c-3p	23.3437	23.0852	-3.84689				10-99	miR-29c-3p	21.9732	21.951	-4.65741	-0.810521	1.75384
			23.0005								21.7977
			22.9113								22.0821
		miR-26b-3p	25.9523	26.0636	-0.868483					miR-26b-3p	27.8597	27.3367	0.728223	1.59671	0.330631
			25.7127								27.7853
			26.5259								26.3649
		miR-192-5p	23.6003	23.822	-3.11013					miR-192-5p	24.0095	23.8581	-2.75032	0.359818	0.779263
			23.842								23.412
			24.0236								24.1529
		miR-27a-5p	27.7254	27.8781	0.94599					miR-27a-5p	29.3637	29.3049	2.69641	1.75042	0.297215
			27.7645								29.2293
			28.1443								29.3216
		miR-30e-5p	29.7722	18.816	-8.1161					miR-30e-5p	Undetermined	#DIV/0!	#DIV/0!	#DIV/0!	#DIV/0!
			7.85981								Undetermined
			Undetermined								Undetermined
		miR-7-1-3p	28.6253	28.3871	1.45497					miR-7-1-3p	28.27	28.2486	1.64013	0.185163	0.87955
			28.0825								28.4133
			28.4534								28.0624
		miR-361-5p	26.6568	26.9321						miR-361-5p	26.6903	26.6084
			27.4043								26.5108
			26.7352								26.6243
CALIBRATOR	11-01	miR-29c-3p	20.0641	20.7194	-4.13107				11-99	miR-29c-3p	20.3539	19.9892	-4.31194	-0.180876	1.13357
			20.5655								19.8439
			21.5286								19.7697
		miR-26b-3p	24.8591	25.0211	0.170647					miR-26b-3p	24.5414	26.0657	1.76459	1.59394	0.331265
			25.2746								24.7592
			24.9296								28.8966
		miR-192-5p	23.4563	23.6432	-1.20728					miR-192-5p	22.9363	23.3483	-0.95286	0.254418	0.838325
			24.0932								23.3074
			23.38								23.8011
		miR-27a-5p	27.2601	27.2105	2.36009					miR-27a-5p	27.5303	27.1987	2.89757	0.537482	0.688972
			27.3437								27.025
			27.0279								27.0408
		miR-30e-5p	23.8909	23.4301	-1.42038					miR-30e-5p	25.0274	24.811	0.509919	1.9303	0.262375
			23.0843								26.3064
			23.315								23.0993
		miR-7-1-3p	25.6073	26.1158	1.26535					miR-7-1-3p	7.88224	19.7249	-4.57623	-5.84158	57.3442
			25.5979								26.2566
			27.1422								25.0358
		miR-361-5p	24.8627	24.8505						miR-361-5p	24.4522	24.3011
			24.9133								24.3112
			24.7754								24.1399
CALIBRATOR	12-01	miR-29c-3p	20.4367	20.4376	-5.37953				12-99	miR-29c-3p	22.9766	23.0721	-4.58546	0.79407	0.576715
			20.4306								23.0555
			20.4455								23.1843
		miR-26b-3p	Undetermined	27.5345	1.71734					miR-26b-3p	28.4481	28.2347	0.577111	-1.14023	2.20416
			Undetermined								28.2173
			27.5345								28.0387
		miR-192-5p	24.1946	24.2438	-1.57332					miR-192-5p	24.6627	24.9572	-2.70036	-1.12704	2.1841
			24.33								25.2645
			24.207								24.9446
		miR-27a-5p	26.4224	26.5194	0.702249					miR-27a-5p	28.471	28.5188	0.861192	0.158943	0.895681
			26.5187								28.543
			26.6171								28.5424
		miR-30e-5p	25.0515	25.0876	-0.729552					miR-30e-5p	Undetermined	#DIV/0!	#DIV/0!	#DIV/0!	#DIV/0!
			25.0374								Undetermined
			25.1739								Undetermined
		miR-7-1-3p	26.6013	26.562	0.744824					miR-7-1-3p	29.0843	28.6823	1.02473	0.279903	0.823647
			26.7993								28.4628
			26.2853								28.4999
		miR-361-5p	26.1503	25.8172						miR-361-5p	27.7293	27.6576
			25.6696								27.6056
			25.6316								27.6379
CALIBRATOR	13-01	miR-29c-3p	23.422	23.3725	-2.90128				13-99	miR-29c-3p	24.4832	24.6152	-2.25229	0.648995	0.637724
			23.2486								24.667
			23.4469								24.6954
		miR-26b-3p	30.1957	30.025	3.75126					miR-26b-3p	26.2217	26.7065	-0.161003	-3.91226	15.0559
			29.8318								27.0182
			30.0477								26.8795
		miR-192-5p	24.9217	24.7262	-1.54763					miR-192-5p	23.7301	23.6838	-3.18364	-1.63602	3.10807
			24.6629								23.6183
			24.5938								23.7031
		miR-27a-5p	26.1936	26.2669	-0.00693957					miR-27a-5p	25.4062	25.6687	-1.19882	-1.19188	2.2845
			26.267								25.6883
			26.3399								25.9115
		miR-30e-5p	26.1703	26.2527	-0.0211089					miR-30e-5p	Undetermined	#DIV/0!	#DIV/0!	#DIV/0!	#DIV/0!
			26.3351								Undetermined
			Undetermined								Undetermined
		miR-7-1-3p	28.4559	28.3477	2.07395					miR-7-1-3p	27.1762	27.0341	0.166646	-1.9073	3.75107
			28.4396								27.1858
			28.1477								26.7405
		miR-361-5p	26.3879	26.2738						miR-361-5p	26.8757	26.8675
			26.3078								26.8301
			26.1257								26.8967
CALIBRATOR	14-01	miR-29c-3p	22.1512	22.309	-3.51479				14-99	miR-29c-3p	24.5535	24.7184	-3.7507	-0.235911	1.17765
			22.429								24.9137
			22.3468								24.6879
		miR-26b-3p	25.2756	25.1187	-0.705029					miR-26b-3p	29.1274	29.0356	0.566498	1.27153	0.414221
			25.1845								28.7822
			24.8961								29.1971
		miR-192-5p	21.6705	21.6479	-4.17586					miR-192-5p	25.0708	25.0958	-3.37324	0.802619	0.573307
			21.1647								24.9426
			22.1086								25.2742
		miR-27a-5p	27.0055	27.0146	1.19084					miR-27a-5p	30.8483	30.5369	2.06777	0.876935	0.544523
			27.0151								30.2853
			27.0233								30.477
		miR-30e-5p	Undetermined	24.7857	-1.03806					miR-30e-5p	29.2073	29.2073	0.738215	1.77627	0.291937
			24.7857								Undetermined
			Undetermined								Undetermined
		miR-7-1-3p	26.3584	26.6129	0.789101					miR-7-1-3p	30.3515	30.9255	2.45643	1.66733	0.314836
			27.1472								31.9153
			26.333								30.5097
		miR-361-5p	25.9671	25.8238						miR-361-5p	28.506	28.4691
			25.8572								28.5575
			25.6471								28.3437
CALIBRATOR	15-01	miR-29c-3p	29.833	29.833	-0.115341				15-99	miR-29c-3p	22.3769	22.4284	-3.47926	-3.36392	10.2953
			Undetermined								22.4231
			Undetermined								22.4853
		miR-26b-3p	26.697	27.1288	-2.81946					miR-26b-3p	Undetermined	26.4708	0.563142	3.3826	0.0958816
			27.5619								26.5195
			27.1276								26.4222
		miR-192-5p	23.0682	23.1541	-6.79418					miR-192-5p	21.4807	21.4702	-4.43747	2.3567	0.195237
			23.0282								21.4586
			23.366								21.4713
		miR-27a-5p	33.8	33.7644	3.81606					miR-27a-5p	30.843	30.9194	5.01172	1.19566	0.436588
			33.4799								30.8734
			34.0131								31.0418
		miR-30e-5p	Undetermined	#DIV/0!	#DIV/0!					miR-30e-5p	26.9418	28.4835	2.57583	#DIV/0!	#DIV/0!
			Undetermined								Undetermined
			Undetermined								30.0252
		miR-7-1-3p	29.1776	28.7254	-1.22295					miR-7-1-3p	28.3328	27.6984	1.79071	3.01366	0.123822
			28.685								27.4377
			28.3135								27.3247
		miR-361-5p	30.0203	29.9483						miR-361-5p	25.8863	25.9077
			29.9014								25.9227
			29.9232								25.9141
CALIBRATOR	16-01	miR-29c-3p	20.3076	20.4855	-3.4795				16-99	miR-29c-3p	19.2128	19.4013	-3.59956	-0.120058	1.08678
			20.4921								19.5471
			20.6569								19.444
		miR-26b-3p	26.4783	26.5889	2.62385					miR-26b-3p	26.3632	26.5832	3.58231	0.958467	0.514603
			26.5142								Undetermined
			26.7742								26.8031
		miR-192-5p	23.4	23.7256	-0.239417					miR-192-5p	24.0765	24.0407	1.03982	1.27924	0.412013
			23.8071								24.1522
			23.9698								23.8932
		miR-27a-5p	26.6968	26.738	2.77292					miR-27a-5p	24.5007	24.4993	1.49848	-1.27444	2.41905
			26.8818								24.5512
			26.6353								24.4461
		miR-30e-5p	Undetermined	24.8452	0.880124					miR-30e-5p	23.8315	24.242	1.24121	0.361082	0.77858
			Undetermined								24.9253
			24.8452								23.9694
		miR-7-1-3p	26.494	26.3346	2.36954					miR-7-1-3p	25.0668	24.9158	1.91497	-0.454564	1.37037
			26.2284								24.9896
			26.2814								24.6911
		miR-361-5p	23.9845	23.9651						miR-361-5p	22.989	23.0008
			24.0419								22.9419
			23.8688								23.0716
CALIBRATOR	17-01	miR-29c-3p	20.4622	20.4864	-5.144
			20.4807
			20.5164
		miR-26b-3p	26.5491	26.3943	0.763924
			26.4504
			26.1835
		miR-192-5p	23.9991	23.7846	-1.84584
			23.6107
			23.7438
		miR-27a-5p	27.7671	27.7409	2.11055
			27.7902
			27.6655
		miR-30e-5p	23.0165	23.0717	-2.5587
			22.9782
			23.2204
		miR-7-1-3p	25.8362	25.8338	0.203409
			25.8769
			25.7883
		miR-361-5p	25.4448	25.6304
			25.6582
			25.7882
CALIBRATOR	18-01	miR-29c-3p	21.3156	21.327	-4.37971				18-99	miR-29c-3p	20.9589	20.944	-4.60476	-0.225054	1.16882
			21.3047								20.937
			21.3608								20.9361
		miR-26b-3p	25.107	25.6806	-0.0261466					miR-26b-3p	25.3903	26.2653	0.716564	0.74271	0.597616
			26.3416								28.4044
			25.5931								25.0013
		miR-192-5p	22.6188	22.8232	-2.88353					miR-192-5p	22.7045	22.8634	-2.68531	0.198224	0.871623
			22.8357								23.0346
			23.0152								22.8512
		miR-27a-5p	27.7296	27.5375	1.83075					miR-27a-5p	27.7514	27.8091	2.26034	0.429585	0.742476
			27.3602								27.8391
			27.5226								27.8367
		miR-30e-5p	26.8682	27.2743	1.56754					miR-30e-5p	Undetermined	#DIV/0!	#DIV/0!	#DIV/0!	#DIV/0!
			Undetermined								Undetermined
			27.6804								Undetermined
		miR-7-1-3p	27.2393	27.4073	1.70062					miR-7-1-3p	27.6445	27.1459	1.5972	-0.103416	1.07431
			27.868								26.8975
			27.1148								26.8959
		miR-361-5p	25.8728	25.7067						miR-361-5p	25.4868	25.5487
			25.6786								25.5842
			25.5688								25.5753
CALIBRATOR	19-01	miR-29c-3p	22.0952	22.1359	-3.97187				19-99	miR-29c-3p	23.0056	23.2639	-3.44392	0.527953	0.693538
			22.1788								23.3658
			22.1337								23.4204
		miR-26b-3p	26.8306	26.5859	0.478094					miR-26b-3p	27.2132	27.1784	0.470596	-0.00749779	1.00521
			26.584								26.8878
			26.343								27.4344
		miR-192-5p	23.4022	23.9204	-2.18737					miR-192-5p	22.9626	23.0683	-3.63954	-1.45216	2.73618
			24.2546								23.5693
			24.1046								22.6731
		miR-27a-5p	27.5733	27.6885	1.5807					miR-27a-5p	29.4929	29.547	2.83913	1.25844	0.417996
			27.6473								29.4324
			27.8449								29.7156
		miR-30e-5p	Undetermined	27.338	1.23023					miR-30e-5p	Undetermined	#DIV/0!	#DIV/0!	#DIV/0!	#DIV/0!
			Undetermined								Undetermined
			27.338								Undetermined
		miR-7-1-3p	27.7189	27.7497	1.64194					miR-7-1-3p	28.9342	28.6532	1.94538	0.303436	0.81032
			28.0215								28.9
			27.5088								28.1254
		miR-361-5p	26.2083	26.1078						miR-361-5p	26.6595	26.7078
			26.0041								26.8815
			26.111								26.5826
CALIBRATOR	20-01	miR-29c-3p	25.6371	25.5838	-3.86021				20-99	miR-29c-3p	20.4603	20.7498	-4.31666	-0.456457	1.37217
			25.605								21.054
			25.5091								20.7351
		miR-26b-3p	28.7587	28.6193	-0.824645					miR-26b-3p	26.9723	26.9094	1.84295	2.66759	0.157389
			29.2789								26.9305
			27.8204								26.8254
		miR-192-5p	26.3175	26.441	-3.00297					miR-192-5p	24.0881	24.0918	-0.974639	2.02833	0.245138
			26.2858								23.6688
			26.7197								24.5185
		miR-27a-5p	30.0846	30.0882	0.644229					miR-27a-5p	27.3346	27.3537	2.28728	1.64305	0.320178
			30.1676								27.4395
			30.0124								27.287
		miR-30e-5p	29.2406	29.2406	-0.203389					miR-30e-5p	25.3122	25.418	0.351603	0.554991	0.680661
			Undetermined								25.3393
			Undetermined								25.6027
		miR-7-1-3p	30.4542	30.0675	0.623545					miR-7-1-3p	26.6897	26.7064	1.63996	1.01641	0.494345
			30.0447								26.87
			29.7036								26.5595
		miR-361-5p	29.6257	29.444						miR-361-5p	25.1077	25.0664
			29.3497								25.0025
			29.3564								25.0891
CALIBRATOR	21-01	miR-29c-3p	23.1375	23.07	-2.88705				21-99	miR-29c-3p	26.0889	26.1638	-2.73536	0.151688	0.900197
			23.066								26.1591
			23.0064								26.2432
		miR-26b-3p	28.8454	29.2384	3.28142					miR-26b-3p	24.055	24.1518	-4.74731	-8.02873	261.15
			29.3014								Undetermined
			29.5685								24.2486
		miR-192-5p	24.7335	24.8181	-1.13893					miR-192-5p	22.4986	22.1834	-6.71574	-5.57682	47.7297
			25.0459								22.1072
			24.6749								21.9443
		miR-27a-5p	26.4786	26.3976	0.440566					miR-27a-5p	28.3395	28.5887	-0.310376	-0.750942	1.68289
			26.2517								28.9739
			26.4624								28.4528
		miR-30e-5p	Undetermined	26.469	0.512009					miR-30e-5p	Undetermined	29.1566	0.257499	-0.25451	1.19293
			26.2561								Undetermined
			26.6819								29.1566
		miR-7-1-3p	28.6209	28.7074	2.75037					miR-7-1-3p	27.3101	26.6964	-2.20274	-4.95311	30.9766
			28.9288								Undetermined
			28.5724								26.0826
		miR-361-5p	25.9493	25.957						miR-361-5p	28.8605	28.8991
			26.0716								28.9792
			25.8501								28.8577
CALIBRATOR	22-01	miR-29c-3p	23.8003	23.7508	-2.60084				22-99	miR-29c-3p	22.3105	22.3158	-3.49852	-0.897678	1.86306
			23.7721								22.2812
			23.6801								22.3557
		miR-26b-3p	27.5791	27.8217	1.46998					miR-26b-3p	28.4218	29.5152	3.70089	2.23091	0.213024
			28.0223								29.5668
			27.8636								30.557
		miR-192-5p	24.2873	24.4422	-1.90946					miR-192-5p	23.686	23.8461	-1.9682	-0.0587349	1.04155
			24.5561								24.1006
			24.4832								23.7517
		miR-27a-5p	27.2199	27.309	0.957304					miR-27a-5p	26.9112	26.928	1.1137	0.156392	0.897266
			27.4796								26.9584
			27.2275								26.9144
		miR-30e-5p	27.7484	27.1169	0.765205					miR-30e-5p	25.8536	26.5455	0.731162	-0.0340427	1.02388
			Undetermined								Undetermined
			26.4853								27.2373
		miR-7-1-3p	28.2367	28.2309	1.87923					miR-7-1-3p	28.3679	28.0669	2.25254	0.373318	0.772005
			28.1306								28.1529
			28.3254								27.6798
		miR-361-5p	26.3559	26.3517						miR-361-5p	25.8219	25.8143
			26.4286								25.8415
			26.2705								25.7796
CALIBRATOR	23-01	miR-29c-3p	22.7377	22.7824	-3.16158				23-99	miR-29c-3p	20.4116	20.3691	-4.01065	-0.849065	1.80133
			22.7909								20.3243
			22.8186								20.3716
		miR-26b-3p	27.702	28.5563	2.61231					miR-26b-3p	25.6859	25.5343	1.15454	-1.45777	2.74684
			29.0749								25.1595
			28.892								25.7576
		miR-192-5p	24.2248	24.3461	-1.5979					miR-192-5p	23.2277	23.0286	-1.3512	0.246705	0.842819
			24.3922								22.9157
			24.4213								22.9424
		miR-27a-5p	26.9517	27.1626	1.2186					miR-27a-5p	27.2895	27.2104	2.83062	1.61202	0.32714
			27.3744								27.2183
			27.1617								27.1234
		miR-30e-5p	28.161	27.4593	1.5153					miR-30e-5p	24.2275	24.3646	-0.01518	-1.53048	2.88882
			26.5278								24.4721
			27.689								24.3942
		miR-7-1-3p	27.9506	27.7879	1.84391					miR-7-1-3p	25.6595	25.6029	1.22307	-0.620837	1.53777
			27.6777								25.5585
			27.7354								25.5906
		miR-361-5p	25.9708	25.944						miR-361-5p	24.2552	24.3798
			25.91								24.4755
			25.9512								24.4087
CALIBRATOR	24-01	miR-29c-3p	22.3617	22.1962	-4.03569				24-99	miR-29c-3p	21.6761	21.7529	-4.51349	-0.477802	1.39262
			22.0087								21.5913
			22.2182								21.9913
		miR-26b-3p	25.4158	26.2533	0.0213807					miR-26b-3p	25.8318	26.4626	0.196189	0.174808	0.885885
			26.9969								27.0933
			26.3471								Undetermined
		miR-192-5p	23.1111	22.9905	-3.24141					miR-192-5p	23.6662	23.3486	-2.91782	0.323596	0.799076
			22.9869								23.1194
			22.8733								23.2601
		miR-27a-5p	28.2051	28.1851	1.95321					miR-27a-5p	28.6665	28.6262	2.3598	0.406589	0.754405
			28.1775								28.6529
			28.1726								28.5591
		miR-30e-5p	Undetermined	30.8688	4.63697					miR-30e-5p	26.1888	26.0675	-0.19887	-4.83584	28.5583
			Undetermined								26.1308
			30.8688								25.8829
		miR-7-1-3p	27.9522	27.8184	1.58656					miR-7-1-3p	27.2421	26.9468	0.680431	-0.906125	1.87401
			28.1709								26.9287
			27.3322								26.6695
		miR-361-5p	26.2838	26.2319						miR-361-5p	26.248	26.2664
			26.1372								26.2628
			26.2746								26.2883
CALIBRATOR	25-01	miR-29c-3p	25.4796	25.3195	-2.52602				25-99	miR-29c-3p	19.1153	19.4335	-4.17227	-1.64625	3.13019
			25.1324								20.0035
			25.3466								19.1817
		miR-26b-3p	28.0861	28.3073	0.461819					miR-26b-3p	25.6451	25.3465	1.74069	1.27888	0.412116
			28.7422								25.7081
			28.0937								24.6862
		miR-192-5p	23.4637	23.628	-4.21757					miR-192-5p	22.9293	22.5249	-1.0809	3.13667	0.113702
			23.4604								22.359
			23.9598								22.2864
		miR-27a-5p	30.0466	30.2307	2.38515					miR-27a-5p	26.6991	26.6919	3.08609	0.700935	0.615173
			30.3425								26.6995
			30.3029								26.6771
		miR-30e-5p	Undetermined	29.0238	1.17829					miR-30e-5p	Undetermined	25.4775	1.87167	0.693376	0.618405
			29.0238								25.3658
			Undetermined								25.5891
		miR-7-1-3p	29.0789	28.9608	1.11523					miR-7-1-3p	25.1518	25.0288	1.42301	0.307777	0.807885
			29.1252								25.0497
			28.6782								24.8849
		miR-361-5p	27.9167	27.8455						miR-361-5p	23.6002	23.6058
			27.8473								23.5738
			27.7725								23.6434
CALIBRATOR	26-01	miR-29c-3p	23.5046	23.6641	-3.63499				26-99	miR-29c-3p	24.9373	24.8292	-4.12764	-0.49265	1.40703
			23.7899								25.3234
			23.6977								24.227
		miR-26b-3p	28.9743	28.9681	1.66901					miR-26b-3p	25.6188	26.5878	-2.36909	-4.0381	16.4281
			28.6724								28.5619
			29.2575								25.5826
		miR-192-5p	24.6482	24.7728	-2.52626					miR-192-5p	23.3104	23.2097	-5.74712	-3.22087	9.32346
			25.2116								23.2164
			24.4587								23.1024
		miR-27a-5p	28.5125	28.4988	1.19967					miR-27a-5p	28.8999	28.9887	0.0318877	-1.16779	2.24667
			28.4362								29.0606
			28.5476								29.0057
		miR-30e-5p	Undetermined	28.0029	0.70378					miR-30e-5p	Undetermined	#DIV/0!	#DIV/0!	#DIV/0!	#DIV/0!
			Undetermined								Undetermined
			28.0029								Undetermined
		miR-7-1-3p	29.3833	29.2219	1.9228					miR-7-1-3p	27.5464	27.4355	-1.52137	-3.44417	10.8842
			29.2822								27.6471
			29.0002								27.1129
		miR-361-5p	27.2789	27.2991						miR-361-5p	28.9858	28.9568
			27.274								28.9709
			27.3443								28.9138
CALIBRATOR	27-01	miR-29c-3p	22.1299	22.0329	-6.10756				27-99	miR-29c-3p	22.3937	22.4177	-4.30596	1.8016	0.286857
			22.2806								22.38
			21.6882								22.4794
		miR-26b-3p	26.6371	26.5039	-1.63657					miR-26b-3p	27.385	27.5144	0.790762	2.42733	0.18591
			25.6424								27.7276
			27.2322								27.4308
		miR-192-5p	22.7914	22.7026	-5.43788					miR-192-5p	24.0426	24.2782	-2.44551	2.99238	0.125662
			22.5379								23.9806
			22.7785								24.8113
		miR-27a-5p	26.9693	26.9263	-1.2142					miR-27a-5p	27.7375	27.8843	1.16061	2.37481	0.192802
			26.9166								28.0431
			26.893								27.8722
		miR-30e-5p	27.2359	27.2359	-0.904623					miR-30e-5p	25.9552	26.1773	-0.546371	0.358252	0.780109
			Undetermined								Undetermined
			Undetermined								26.3994
		miR-7-1-3p	28.1234	28.0845	-0.0559889					miR-7-1-3p	28.7531	28.5767	1.85301	1.909	0.266277
			27.7195								28.7171
			28.4106								28.2599
		miR-361-5p	28.1662	28.1405						miR-361-5p	26.7458	26.7237
			28.1498								26.6963
			28.1054								26.7289
CALIBRATOR	28-01	miR-29c-3p	22.9151	22.9057	-3.44476				28-99	miR-29c-3p	25.9399	25.8455	-1.51626	1.9285	0.262703
			22.9104								25.8038
			22.8916								25.7927
		miR-26b-3p	26.1844	26.8704	0.519946					miR-26b-3p	26.7189	26.6982	-0.663549	-1.1835	2.27126
			27.0654								26.6535
			27.3614								26.7222
		miR-192-5p	22.7096	22.784	-3.56646					miR-192-5p	25.5318	25.4308	-1.93094	1.63553	0.321853
			22.62								25.4702
			23.0223								25.2904
		miR-27a-5p	26.7538	26.7623	0.411891					miR-27a-5p	32.2723	32.3682	5.00642	4.59453	0.0413913
			26.7722								32.1381
			26.7611								32.6941
		miR-30e-5p	Undetermined	25.7115	-0.638926					miR-30e-5p	28.3905	29.5509	2.18918	2.82811	0.140817
			Undetermined								Undetermined
			25.7115								30.7114
		miR-7-1-3p	27.751	27.7957	1.44523					miR-7-1-3p	30.2181	30.0023	2.64055	1.19532	0.43669
			27.9684								30.2125
			27.6676								29.5763
		miR-361-5p	26.4479	26.3504						miR-361-5p	27.3891	27.3618
			26.2873								27.3388
			26.3161								27.3573
CALIBRATOR	29-01	miR-29c-3p	22.6739	22.6672	-3.00443				29-99	miR-29c-3p	20.6528	20.6114	-3.11047	-0.106038	1.07627
			22.7176								20.5643
			22.61								20.617
		miR-26b-3p	29.6189	29.2753	3.60369					miR-26b-3p	26.3837	26.6577	2.93589	-0.667809	1.58866
			29.4348								26.9099
			28.7721								26.6796
		miR-192-5p	24.9161	24.7187	-0.952859					miR-192-5p	24.0311	24.0644	0.342618	1.29548	0.407401
			24.643								24.048
			24.597								24.1142
		miR-27a-5p	30.3556	30.2354	4.56382					miR-27a-5p	26.9237	26.9752	3.25336	-1.31046	2.48021
			30.21								27.0907
			30.1406								26.9113
		miR-30e-5p	Undetermined	26.9041	1.23256					miR-30e-5p	24.6429	24.7188	0.996997	-0.235561	1.17736
			Undetermined								24.9727
			26.9041								24.5409
		miR-7-1-3p	27.2008	27.1568	1.48527					miR-7-1-3p	24.9033	24.9805	1.25862	-0.226645	1.17011
			27.1736								24.955
			27.0962								25.0831
		miR-361-5p	25.7636	25.6716						miR-361-5p	23.6461	23.7218
			25.6692								23.7764
			25.582								23.7431
CALIBRATOR	30-01	miR-29c-3p	23.5166	23.4268	-3.11888				30-99	miR-29c-3p	23.2532	23.2411	-3.90318	-0.7843	1.72226
			23.3876								23.1813
			23.3761								23.2888
		miR-26b-3p	27.029	27.3551	0.809474					miR-26b-3p	28.8792	29.0064	1.86216	1.05268	0.482071
			27.6446								29.1697
			27.3918								28.9704
		miR-192-5p	23.754	23.6994	-2.84624					miR-192-5p	24.5843	24.8708	-2.27349	0.572741	0.672338
			23.4496								25.0518
			23.8947								24.9762
		miR-27a-5p	28.0113	27.9848	1.43918					miR-27a-5p	29.5078	29.4083	2.26405	0.824871	0.564533
			27.9649								29.3612
			27.9784								29.3559
		miR-30e-5p	Undetermined	26.2182	-0.327421					miR-30e-5p	27.7873	27.4418	0.297562	0.624983	0.648427
			Undetermined								26.9731
			26.2182								27.565
		miR-7-1-3p	28.1185	27.8908	1.34515					miR-7-1-3p	28.2584	28.4629	1.31865	-0.0264969	1.01854
			27.7407								28.5255
			27.8133								28.6048
		miR-361-5p	26.5427	26.5457						miR-361-5p	27.2111	27.1443
			26.61								27.1529
			26.4843								27.0688
CALIBRATOR	31-01	miR-29c-3p	20.9805	21.0083	-3.46123				31-99	miR-29c-3p	20.577	20.6068	-3.14265	0.318586	0.801855
			20.9908								20.6386
			21.0534								20.6049
		miR-26b-3p	26.1584	26.5872	2.11772					miR-26b-3p	24.7849	25.3137	1.56426	-0.553464	1.4676
			27.1603								25.7214
			26.4429								25.4348
		miR-192-5p	23.663	23.3652	-1.10433					miR-192-5p	22.8313	22.7558	-0.993628	0.110699	0.926139
			23.237								22.6606
			23.1955								22.7756
		miR-27a-5p	24.5974	24.4444	-0.025109					miR-27a-5p	24.4654	24.4527	0.703239	0.728348	0.603595
			24.3122								24.4455
			24.4236								24.4471
		miR-30e-5p	24.634	24.8185	0.349017					miR-30e-5p	24.0058	24.1415	0.39204	0.0430234	0.970619
			25.1794								23.8974
			24.6422								24.5213
		miR-7-1-3p	26.3859	26.0464	1.5769					miR-7-1-3p	25.5651	25.2967	1.54725	-0.0296491	1.02076
			25.8115								25.2859
			25.9418								25.039
		miR-361-5p	24.4643	24.4695						miR-361-5p	23.7996	23.7494
			24.4839								23.7445
			24.4602								23.7043
CALIBRATOR	32-01	miR-29c-3p	22.4923	22.2757	-4.11465				32-99	miR-29c-3p	21.1806	21.3278	-4.07376	0.0408859	0.972058
			22.1864								21.373
			22.1483								21.4297
		miR-26b-3p	28.1724	28.2512	1.86091					miR-26b-3p	Undetermined	27.0183	1.61678	-0.244133	1.18438
			27.9585								26.3709
			28.6228								27.6657
		miR-192-5p	22.4607	22.981	-3.40933					miR-192-5p	23.1616	23.049	-2.3525	1.05683	0.480686
			23.4754								23.0694
			23.0069								22.916
		miR-27a-5p	26.7517	26.6699	0.279597					miR-27a-5p	25.4917	25.4994	0.0978463	-0.181751	1.13426
			26.6183								25.512
			26.6399								25.4944
		miR-30e-5p	Undetermined	26.363	-0.0273027					miR-30e-5p	Undetermined	27.2485	1.847	1.87431	0.272758
			26.27								27.5668
			26.456								26.9303
		miR-7-1-3p	27.601	27.6815	1.29116					miR-7-1-3p	26.9487	27.0065	1.60499	0.313831	0.804502
			27.7105								26.8214
			27.7329								27.2494
		miR-361-5p	26.4143	26.3903						miR-361-5p	25.5698	25.4015
			26.3765								25.3308
			26.3802								25.304
CALIBRATOR	33-01	miR-29c-3p	23.3713	23.4338	-4.07865				33-99	miR-29c-3p	21.1464	21.1836	-4.31652	-0.237871	1.17925
			23.4195								21.2188
			23.5105								21.1857
		miR-26b-3p	26.8161	26.6779	-0.834517					miR-26b-3p	28.0212	27.8061	2.30592	3.14044	0.113406
			Undetermined								27.9912
			26.5397								27.4058
		miR-192-5p	23.1708	23.1761	-4.33632					miR-192-5p	23.9287	23.9929	-1.50726	2.82905	0.140725
			23.2557								24.1618
			23.1018								23.8881
		miR-27a-5p	28.4403	28.474	0.961546					miR-27a-5p	27.0645	27.0972	1.59701	0.635466	0.643733
			28.4327								27.1855
			28.5488								27.0415
		miR-30e-5p	Undetermined	#DIV/0!	#DIV/0!					miR-30e-5p	Undetermined	26.3946	0.894466	#DIV/0!	#DIV/0!
			Undetermined								26.6003
			Undetermined								26.1889
		miR-7-1-3p	28.552	28.5598	1.04735					miR-7-1-3p	26.7498	26.4851	0.984921	-0.0624301	1.04422
			Undetermined								26.5313
			28.5675								26.1741
		miR-361-5p	27.5042	27.5124						miR-361-5p	25.4719	25.5002
			27.4895								25.5381
			27.5435								25.4904
CALIBRATOR	34-01	miR-29c-3p	22.3896	22.415	-4.08355				34-99	miR-29c-3p	20.5693	20.7953	-4.57042	-0.486867	1.4014
			22.3346								20.8644
			22.5209								20.9523
		miR-26b-3p	27.0331	27.0822	0.583569					miR-26b-3p	27.1851	26.9302	1.56446	0.980892	0.506667
			26.9879								26.9066
			27.2255								26.699
		miR-192-5p	22.4498	22.4473	-4.05126					miR-192-5p	20.9472	20.8316	-4.53416	-0.482898	1.39755
			22.5139								20.8232
			22.3782								20.7244
		miR-27a-5p	27.4614	27.5031	1.00449					miR-27a-5p	27.7213	27.786	2.42026	1.41578	0.374808
			27.4883								27.7832
			27.5595								27.8535
		miR-30e-5p	25.9697	25.6988	-0.799804					miR-30e-5p	24.3349	24.3349	-1.03083	-0.231027	1.17367
			25.1711								Undetermined
			25.9556								Undetermined
		miR-7-1-3p	27.3282	27.4058	0.90723					miR-7-1-3p	26.4647	26.4282	1.06243	0.155198	0.898009
			27.5619								26.5829
			27.3273								26.2369
		miR-361-5p	26.515	26.4986						miR-361-5p	25.4523	25.3657
			26.5429								25.3068
			26.4378								25.3382
CALIBRATOR	35-01	miR-29c-3p	20.3813	20.3074	-4.02478				35-99	miR-29c-3p	21.7103	21.7974	-3.83242	0.192364	0.875171
			20.3741								21.8351
			20.1668								21.8468
		miR-26b-3p	Undetermined	27.7016	3.36944					miR-26b-3p	26.398	26.6883	1.05851	-2.31094	4.96205
			29.6348								26.7273
			25.7685								26.9396
		miR-192-5p	22.2853	22.4334	-1.89882					miR-192-5p	22.4744	22.5808	-3.04903	-1.15021	2.21946
			22.4075								22.5882
			22.6073								22.6797
		miR-27a-5p	25.0596	25.1238	0.791648					miR-27a-5p	26.4459	26.4739	0.844133	0.0524851	0.964274
			25.1225								26.4934
			25.1894								26.4824
		miR-30e-5p	25.6421	24.665	0.332755					miR-30e-5p	Undetermined	#DIV/0!	#DIV/0!	#DIV/0!	#DIV/0!
			23.5269								Undetermined
			24.8258								Undetermined
		miR-7-1-3p	25.8148	25.7045	1.37229					miR-7-1-3p	26.0272	26.1699	0.540119	-0.832172	1.78036
			25.6292								26.3995
			25.6694								26.083
		miR-361-5p	24.3571	24.3322						miR-361-5p	25.7758	25.6298
			24.3507								25.5427
			24.2888								25.5709
CALIBRATOR	36-01	miR-29c-3p	19.611	19.7228	-4.24192				36-99	miR-29c-3p	21.703	21.697	-3.55622	0.685699	0.621704
			19.7436								21.6466
			19.8138								21.7415
		miR-26b-3p	26.5364	26.3349	2.37018					miR-26b-3p	27.1912	27.5583	2.30503	-0.0651582	1.0462
			26.3034								27.6907
			26.1649								27.793
		miR-192-5p	22.8391	23.0671	-0.897577					miR-192-5p	24.7452	24.7989	-0.454323	0.443254	0.735474
			23.0574								24.7932
			23.305								24.8585
		miR-27a-5p	26.7474	26.7183	2.75356					miR-27a-5p	26.7892	26.8264	1.57314	-1.18042	2.26643
			26.6535								26.7893
			26.7539								26.9008
		miR-30e-5p	24.9757	24.9757	1.01095					miR-30e-5p	24.8007	25.586	0.332707	-0.678247	1.60019
			Undetermined								25.671
			Undetermined								26.2862
		miR-7-1-3p	26.252	26.1063	2.14158					miR-7-1-3p	26.9419	27.0381	1.78486	-0.356721	1.28051
			26.1142								27.2081
			25.9527								26.9645
		miR-361-5p	23.777	23.9647						miR-361-5p	25.2862	25.2533
			23.7771								25.2192
			24.34								25.2543
CALIBRATOR	37-01	miR-29c-3p	22.567	22.5489	-3.55313				37-99	miR-29c-3p	20.2606	20.9541	-4.2104	-0.65727	1.5771
			22.5494								21.3229
			22.5302								21.2787
		miR-26b-3p	28.5862	28.6326	2.53058					miR-26b-3p	27.0589	27.2809	2.1164	-0.414184	1.33254
			28.6989								27.2794
			28.6127								27.5043
		miR-192-5p	24.6908	24.7746	-1.32738					miR-192-5p	24.1319	24.1835	-0.980931	0.346453	0.786516
			24.7264								24.205
			24.9067								24.2137
		miR-27a-5p	30.5104	28.9445	2.84245					miR-27a-5p	27.3808	27.3923	2.22783	-0.614611	1.53114
			28.1226								27.4225
			28.2004								27.3736
		miR-30e-5p	24.8211	25.1799	-0.922119					miR-30e-5p	23.1611	23.0909	-2.07358	-1.15146	2.22138
			25.8921								22.9232
			24.8265								23.1884
		miR-7-1-3p	27.8429	27.6896	1.58757					miR-7-1-3p	26.6019	26.5352	1.37077	-0.216801	1.16215
			27.6276								26.7042
			27.5982								26.2996
		miR-361-5p	26.1291	26.102						miR-361-5p	25.6036	25.1645
			26.0849								24.8892
			26.092								25.0006
CALIBRATOR	38-01	miR-29c-3p	22.7745	22.7333	-3.1441				38-99	miR-29c-3p	22.3084	22.9112	-3.17852	-0.0344162	1.02414
			22.6828								23.2304
			22.7425								23.1949
		miR-26b-3p	27.5213	27.5826	1.70517					miR-26b-3p	28.755	28.727	2.63728	0.932112	0.524091
			28.0036								28.6117
			27.2227								28.8145
		miR-192-5p	24.304	24.2918	-1.58559					miR-192-5p	25.8274	26.0747	-0.0150693	1.57052	0.336688
			24.3328								26.1458
			24.2386								26.2509
		miR-27a-5p	27.6999	27.7335	1.8561					miR-27a-5p	28.8018	28.6042	2.51446	0.658365	0.633596
			27.7892								28.4559
			27.7114								28.5549
		miR-30e-5p	25.8679	25.8927	0.0153294					miR-30e-5p	25.479	25.3207	-0.769059	-0.784388	1.72236
			26.3504								25.1169
			25.4598								25.3662
		miR-7-1-3p	27.9179	27.785	1.90758					miR-7-1-3p	28.9457	28.6639	2.57409	0.666511	0.630029
			28.0406								28.7032
			27.3964								28.3427
		miR-361-5p	25.9268	25.8774						miR-361-5p	26.1563	26.0898
			25.852								26.079
			25.8533								26.034
CALIBRATOR	39-01	miR-29c-3p	22.3886	22.3326	-3.78915				39-99	miR-29c-3p	23.8743	24.5623	-3.07602	0.713133	0.609994
			22.2851								24.8943
			22.3242								24.9184
		miR-26b-3p	26.6118	26.7718	0.649977					miR-26b-3p	28.6167	28.5602	0.921878	0.271901	0.828228
			26.8312								28.3566
			26.8723								28.7074
		miR-192-5p	22.7777	22.7939	-3.32786					miR-192-5p	26.5374	26.6777	-0.960662	2.3672	0.193822
			22.71								26.6531
			22.8941								26.8425
		miR-27a-5p	28.1388	28.1483	2.02652					miR-27a-5p	30.733	30.6003	2.96194	0.935418	0.522891
			28.0988								30.4848
			28.2073								30.5831
		miR-30e-5p	25.528	26.1083	-0.0134544					miR-30e-5p	Undetermined	27.8284	0.190068	0.203522	0.868428
			26.6591								Undetermined
			26.1379								27.8284
		miR-7-1-3p	28.4121	27.9671	1.84532					miR-7-1-3p	29.2399	29.1014	1.46304	-0.382272	1.30339
			28.0635								29.2998
			27.4257								28.7645
		miR-361-5p	26.1181	26.1218						miR-361-5p	27.6105	27.6383
			26.1338								27.6747
			26.1135								27.6298
CALIBRATOR	40-01	miR-29c-3p	22.346	22.3754	-4.55077				40-99	miR-29c-3p	18.5784	19.3184	-4.94223	-0.391467	1.31173
			22.3807								19.6962
			22.3996								19.6807
		miR-26b-3p	27.9403	27.4951	0.568871					miR-26b-3p	24.1906	24.6161	0.355463	-0.213408	1.15942
			27.3831								24.9569
			27.1618								24.7008
		miR-192-5p	23.4658	24.0894	-2.83677					miR-192-5p	23.6489	23.2892	-0.971477	1.86529	0.274468
			23.9025								23.1048
			24.9								23.1138
		miR-27a-5p	27.5078	27.4345	0.508287					miR-27a-5p	25.2572	25.2416	0.980956	0.472669	0.72063
			27.4586								25.2161
			27.3372								25.2516
		miR-30e-5p	24.9547	25.2309	-1.69532					miR-30e-5p	22.3435	22.3491	-1.91157	-0.21625	1.16171
			25.2116								22.2465
			25.5264								22.4572
		miR-7-1-3p	27.7546	27.889	0.962786					miR-7-1-3p	24.6357	24.8886	0.627973	-0.334813	1.26121
			28.4923								25.0508
			27.4201								24.9794
		miR-361-5p	26.9188	26.9262						miR-361-5p	24.2883	24.2606
			26.9472								24.2941
			26.9127								24.1996
CALIBRATOR	41-01	miR-29c-3p	23.2468	23.1196	-3.64906				41-99	miR-29c-3p	20.076	20.655	-4.16528	-0.516219	1.4302
			22.9612								20.7928
			23.1509								21.0962
		miR-26b-3p	27.1039	27.1983	0.429623					miR-26b-3p	25.14	25.9704	1.1501	0.720473	0.606898
			27.3586								26.1633
			27.1323								26.6078
		miR-192-5p	24.2874	24.7702	-1.99844					miR-192-5p	23.0388	23.0766	-1.74365	0.254794	0.838107
			24.0596								23.2472
			25.9637								22.9439
		miR-27a-5p	29.7518	29.6179	2.84925					miR-27a-5p	27.6946	27.6506	2.8303	-0.0189457	1.01322
			29.521								27.6154
			29.5809								27.6418
		miR-30e-5p	26.2579	26.174	-0.594658					miR-30e-5p	24.8661	24.8082	-0.0120621	0.582596	0.667761
			26.4134								24.5689
			25.8506								24.9897
		miR-7-1-3p	28.0639	28.0812	1.3125					miR-7-1-3p	26.6121	26.4504	1.63015	0.317654	0.802373
			28.4039								26.4524
			27.7757								26.2868
		miR-361-5p	26.7772	26.7687						miR-361-5p	24.8408	24.8203
			26.7725								24.8439
			26.7563								24.7762
CALIBRATOR	42-01	miR-29c-3p	20.595	20.4677	-5.18156				42-99	miR-29c-3p	21.8778	21.9023	-3.56553	1.61603	0.326232
			20.4163								21.7771
			20.3918								22.052
		miR-26b-3p	24.2268	24.6553	-0.993968					miR-26b-3p	26.215	26.4008	0.932957	1.92692	0.262989
			25.0839								26.4413
			Undetermined								26.5461
		miR-192-5p	21.8649	22.0788	-3.57051					miR-192-5p	23.7288	23.8599	-1.60796	1.96255	0.256575
			22.1773								23.8539
			22.1941								23.997
		miR-27a-5p	27.8675	27.7797	2.13038					miR-27a-5p	25.628	25.5957	0.127883	-2.00249	4.00692
			27.7254								25.5339
			27.7461								25.6252
		miR-30e-5p	25.8155	25.3776	-0.27165					miR-30e-5p	24.3338	24.2965	-1.17134	-0.899692	1.86567
			24.9452								24.0122
			25.3723								24.5435
		miR-7-1-3p	26.794	26.536	0.886753					miR-7-1-3p	27.0179	26.6434	1.17553	0.288774	0.818597
			26.3241								26.411
			26.49								26.5012
		miR-361-5p	25.6826	25.6493						miR-361-5p	25.4746	25.4678
			25.6642								25.4421
			25.6011								25.4868
CALIBRATOR	43-01	miR-29c-3p	22.3759	22.2962	-2.97036				43-99	miR-29c-3p	23.0821	23.126	-3.24689	-0.27653	1.21128
			22.171								23.1199
			22.3416								23.1761
		miR-26b-3p	24.636	24.6708	-0.595794					miR-26b-3p	27.72	28.339	1.96612	2.56191	0.169351
			24.626								Undetermined
			24.7503								28.9581
		miR-192-5p	21.3205	21.4029	-3.86362					miR-192-5p	24.9218	24.7814	-1.59149	2.27213	0.207024
			21.4606								24.6294
			21.4277								24.7931
		miR-27a-5p	27.3483	27.3268	2.06022					miR-27a-5p	27.6723	27.7682	1.39527	-0.664956	1.58552
			27.3406								27.8845
			27.2914								27.7477
		miR-30e-5p	Undetermined	24.7848	-0.481743					miR-30e-5p	25.3293	25.4171	-0.955783	-0.47404	1.38899
			Undetermined								24.9752
			24.7848								25.9469
		miR-7-1-3p	26.9278	26.4642	1.19763					miR-7-1-3p	28.3323	28.0932	1.72028	0.522653	0.696091
			26.5422								28.1048
			25.9225								27.8426
		miR-361-5p	25.2445	25.2665						miR-361-5p	26.4672	26.3729
			25.353								26.3521
			25.2021								26.2994
CALIBRATOR	44-01	miR-29c-3p	21.8697	21.7957	-3.87221				44-99	miR-29c-3p	19.1278	19.3232	-4.51951	-0.647303	1.56624
			21.7956								19.4129
			21.7218								19.4289
		miR-26b-3p	27.8739	27.4944	1.82654					miR-26b-3p	26.9007	27.5486	3.7059	1.87937	0.271803
			25.9746								27.9998
			28.6348								27.7454
		miR-192-5p	23.2374	23.288	-2.37991					miR-192-5p	23.1657	23.2597	-0.583015	1.7969	0.287793
			23.3813								23.1433
			23.2453								23.4702
		miR-27a-5p	25.689	25.6416	-0.0262432					miR-27a-5p	25.5571	25.6321	1.78933	1.81557	0.284091
			25.5699								25.6691
			25.6661								25.6701
		miR-30e-5p	24.0765	23.7405	-1.92737					miR-30e-5p	22.5102	22.6714	-1.17138	0.755987	0.592141
			23.6497								22.9093
			23.4953								22.5946
		miR-7-1-3p	26.9262	27.154	1.48615					miR-7-1-3p	25.5236	25.5173	1.67458	0.188436	0.877557
			27.3116								25.7649
			27.2243								25.2634
		miR-361-5p	25.6879	25.6679						miR-361-5p	23.8631	23.8427
			25.6726								23.8467
			25.6432								23.8184
CALIBRATOR	45-01	miR-29c-3p	21.7379	21.8364	-4.51689				45-99	miR-29c-3p	21.4703	21.5971	-4.18979	0.327105	0.797135
			21.89								21.5742
			21.8813								21.7467
		miR-26b-3p	29.7666	30.7054	4.35214					miR-26b-3p	29.4336	29.8754	4.08857	-0.263568	1.20044
			31.7491								Undetermined
			30.6006								30.3172
		miR-192-5p	22.4069	22.3715	-3.98179					miR-192-5p	24.0878	23.9743	-1.81255	2.16924	0.222328
			22.3229								24.0158
			22.3847								23.8194
		miR-27a-5p	28.8951	28.8951	2.54182					miR-27a-5p	29.2588	29.2422	3.45537	0.913551	0.530877
			28.9042								29.2295
			28.886								29.2383
		miR-30e-5p	26.2542	25.9929	-0.360393					miR-30e-5p	Undetermined	26.67	0.883116	1.24351	0.422344
			25.4895								26.67
			26.2349								Undetermined
		miR-7-1-3p	28.6542	28.5992	2.24587					miR-7-1-3p	27.5637	27.4258	1.63897	-0.606897	1.52298
			28.6108								27.3388
			28.5325								27.3749
		miR-361-5p	26.4013	26.3533						miR-361-5p	25.8523	25.7868
			26.3028								25.7596
			26.3558								25.7487
CALIBRATOR	46-01	miR-29c-3p	22.726	22.5744	-3.0927				46-99	miR-29c-3p	21.4918	21.5606	-4.30237	-1.20967	2.31285
			22.4263								21.5548
			22.571								21.6353
		miR-26b-3p	27.004	27.8139	2.14672					miR-26b-3p	27.7791	28.1523	2.28927	0.142545	0.90592
			28.4554								28.2158
			27.9821								28.462
		miR-192-5p	23.8501	23.8525	-1.81466					miR-192-5p	22.6151	22.7724	-3.09064	-1.27598	2.42164
			23.6721								22.9404
			24.0352								22.7617
		miR-27a-5p	30.101	30.1009	4.43381					miR-27a-5p	27.8151	27.833	1.97001	-2.4638	5.51666
			30.0125								27.8031
			30.1893								27.8809
		miR-30e-5p	28.3936	27.0573	1.39016					miR-30e-5p	Undetermined	#DIV/0!	#DIV/0!	#DIV/0!	#DIV/0!
			25.721								Undetermined
			Undetermined								Undetermined
		miR-7-1-3p	27.9291	27.7493	2.08214					miR-7-1-3p	27.6341	27.1571	1.29412	-0.788015	1.7267
			27.6353								27.2277
			27.6834								26.6097
		miR-361-5p	25.6824	25.6671						miR-361-5p	25.9214	25.863
			25.6625								25.8248
			25.6565								25.8429
CALIBRATOR	47-01	miR-29c-3p	21.6662	21.5648	-4.14528				47-99	miR-29c-3p	21.2618	21.262	-3.93458	0.210704	0.864116
			21.4703								21.1964
			21.558								21.3278
		miR-26b-3p	27.1547	27.7258	2.01568					miR-26b-3p	27.6186	27.6284	2.4318	0.416124	0.749436
			28.6085								27.7625
			27.414								27.504
		miR-192-5p	23.4668	23.4472	-2.26288					miR-192-5p	23.9028	23.7453	-1.45124	0.811643	0.569733
			23.4803								23.7916
			23.3945								23.5416
		miR-27a-5p	27.482	27.3955	1.68542					miR-27a-5p	26.8288	26.8067	1.61012	-0.0752996	1.05358
			27.3523								26.7985
			27.3522								26.7928
		miR-30e-5p	26.5553	25.8545	0.144417					miR-30e-5p	24.6346	24.7628	-0.433735	-0.578152	1.49294
			Undetermined								24.4015
			25.1537								25.2524
		miR-7-1-3p	27.2815	27.162	1.45194					miR-7-1-3p	27.3037	27.1605	1.96392	0.511979	0.70126
			27.2493								27.366
			26.9553								26.8118
		miR-361-5p	25.814	25.7101						miR-361-5p	25.2085	25.1966
			25.6368								25.2457
			25.6796								25.1355
CALIBRATOR	48-01	miR-29c-3p	20.7731	20.8063	-3.98655				48-99	miR-29c-3p	19.9852	19.8952	-4.07049	-0.0839367	1.05991
			20.7951								19.8549
			20.8506								19.8456
		miR-26b-3p	26.6703	26.9686	2.17573					miR-26b-3p	27.337	27.6492	3.68351	1.50778	0.351651
			27.6852								27.4652
			26.5502								28.1455
		miR-192-5p	23.977	24.0887	-0.7041					miR-192-5p	24.6147	24.7349	0.76917	1.47327	0.360165
			24.3473								24.8319
			23.9419								24.7581
		miR-27a-5p	26.8703	26.8447	2.05188					miR-27a-5p	23.9053	23.9261	-0.0396665	-2.09154	4.26204
			26.8211								23.9039
			26.8427								23.969
		miR-30e-5p	23.0398	23.2212	-1.57167					miR-30e-5p	21.2509	21.5169	-2.44885	-0.877183	1.83679
			23.1781								21.7243
			23.4456								21.5754
		miR-7-1-3p	27.0819	26.9734	2.18052					miR-7-1-3p	25.3126	25.2551	1.28938	-0.891143	1.85465
			26.9478								25.31
			26.8904								25.1427
		miR-361-5p	24.8355	24.7928						miR-361-5p	23.9632	23.9657
			24.8186								23.9495
			24.7244								23.9845
CALIBRATOR	49-01	miR-29c-3p	23.7687	23.7221	-2.59008				49-99	miR-29c-3p	23.6772	23.7149	-3.45951	-0.86943	1.82694
			23.572								23.6535
			23.8255								23.814
		miR-26b-3p	29.0327	29.2289	2.91675					miR-26b-3p	26.2436	26.5313	-0.643095	-3.55985	11.7929
			29.6097								27.2193
			29.0443								26.1311
		miR-192-5p	25.7713	25.843	-0.469175					miR-192-5p	22.4564	22.6619	-4.51256	-4.04338	16.4884
			25.9733								22.8499
			25.7843								22.6793
		miR-27a-5p	29.8438	29.7435	3.43136					miR-27a-5p	29.6771	29.7173	2.54288	-0.888477	1.85122
			29.6822								29.7409
			29.7046								29.7339
		miR-30e-5p	27.0072	26.4942	0.182003					miR-30e-5p	27.2721	27.2721	0.0976607	-0.084342	1.0602
			Undetermined								Undetermined
			25.9811								Undetermined
		miR-7-1-3p	29.469	29.3161	3.00399					miR-7-1-3p	28.8581	28.8303	1.65587	-1.34812	2.5458
			29.5927								29.7724
			28.8868								27.8605
		miR-361-5p	26.3452	26.3122						miR-361-5p	27.1358	27.1744
			26.2739								27.2237
			26.3174								27.1638
CALIBRATOR	50-01	miR-29c-3p	24.7422	24.9023	-2.80396				50-99	miR-29c-3p	21.1338	21.3308	-4.83078	-2.02682	4.07506
			24.8921								21.401
			25.0727								21.4577
		miR-26b-3p	29.4352	29.2278	1.52153					miR-26b-3p	26.3467	26.7255	0.563886	-0.95764	1.94213
			28.5309								26.7713
			29.7174								27.0585
		miR-192-5p	25.3745	25.2971	-2.40923					miR-192-5p	23.3595	23.3918	-2.76979	-0.36056	1.28392
			25.1498								23.5232
			25.3669								23.2927
		miR-27a-5p	31.1962	30.4569	2.75064					miR-27a-5p	28.4677	28.5346	2.37298	-0.377663	1.29924
			30.0935								28.5017
			30.0811								28.6343
		miR-30e-5p	Undetermined	27.7968	0.0904675					miR-30e-5p	25.2664	25.2521	-0.909535	-1	2
			27.7968								25.2377
			Undetermined								Undetermined
		miR-7-1-3p	29.1705	29.3677	1.66143					miR-7-1-3p	27.1794	27.3575	1.19592	-0.465506	1.3808
			29.4884								27.3637
			29.4443								27.5295
		miR-361-5p	27.6742	27.7063						miR-361-5p	26.4339	26.1616
			27.6726								26.032
			27.7721								26.0189
